# Supplementary material for: Label-Free Extended Gate Field-Effect Transistor for Sensing Microcystin-LR in Freshwater Samples
Source: Sensors (Basel). 2025 Mar 5;25(5):1587. doi: 10.3390/s25051587 (PMC11902771; doi:10.3390/s25051587)
Supplement: Supplementary file 1 [file sensors-25-01587-s001.zip]

Archive with 1 entries (1 files):
- sensors-3494547-supplementary.pdf
